# Supplementary material for: Evaluation of a parasite-density based pooled targeted amplicon deep sequencing (TADS) method for molecular surveillance of Plasmodium falciparum drug resistance genes in Haiti
Source: PLoS One. 2022 Jan 14;17(1):e0262616. doi: 10.1371/journal.pone.0262616 (PMC8759662; doi:10.1371/journal.pone.0262616)
Supplement: S1 File — (XLSX) [file pone.0262616.s001.xlsx]

## Sheet: Sheet1
Median values of codon coverage in anti-malarial resistance genes:
	DHFR:
		Median Codon coverage
	SNP	Individual	Pooled	Fold change
	N51I	318.5	1099	3.45055
	C59R	282	1010.5	3.58333
	S108N	254.5	1030	4.04715
	MDR1:
		Median Codon coverage
	SNP	Individual	Pooled	Fold change
	Y184F	94	481	5.11702
	S1034C	82	732	8.92683
	N1042D	70	674	9.62857
	D1246Y	82	698.5	8.51829
	DHPS:
		Median Codon coverage
	SNP	Individual	Pooled	Fold change
	S436A	41	382.5	9.32927
	S436H	41	382.5	9.32927
	S436F	41	382.5	9.32927
	A437G	43	380.5	8.84884
	K540E	43	326.5	7.59302
	A581G	32	288	9
	A613S	42	307	7.30952
	A613T	42	307	7.30952
	CRT:
		Median Codon coverage
	SNP	Individual	Pooled	Fold change
	C72S	10	137	13.7
	V73V	11	143.5	13.0455
	M74I	12	150	12.5
	N75E	12.5	162.5	13
	K76T	14	175	12.5
	A220S	59	368.5	6.24576
	Q271E	180.5	1663.5	9.21607
	N326S	4	38.5	9.625
	C350S	37	151.5	4.09459
	I356T	73	219.5	3.00685
	R371I	136	701.5	5.15809
