# Supplementary material for: Evaluation of a parasite-density based pooled targeted amplicon deep sequencing (TADS) method for molecular surveillance of Plasmodium falciparum drug resistance genes in Haiti
Source: PLoS One. 2022 Jan 14;17(1):e0262616. doi: 10.1371/journal.pone.0262616 (PMC8759662; doi:10.1371/journal.pone.0262616)
Supplement: S3 File — (XLSX) [file pone.0262616.s003.xlsx]

## Sheet: Sheet1
	Equation used :
	y= -1.49 ln(x) + 37.641
	Sample name	Number of reads	SPECIES CT	Parsitemia levels	Average parasitemia/pool	Weight/pool based on parasitemia levels
Pool 1	9540	31314	20.99	71336.8	33797.7	69.6542
	9593	35068	22.01	35975.9
	9955	32558	22.02	35735.2
	9696	29294	22.06	34788.7
	9832	23572	22.3	29613.1
	10026	26490	22.4	27690.9
	10076	32338	22.4	27690.9
	9953	18256	22.5	25893.4
	9867	28466	22.55	25039
	9647	30164	22.6	24212.7
Pool 2	9750	26910	22.95	19143.7	10583.1	21.811
	9934	36552	22.95	19143.7
	10007	20452	23.27	15443.9
	10018	39650	23.9	10118.8
	10118	21648	23.9	10118.8
	10044	18744	24.42	7137.76
	9918	20366	24.5	6764.63
	9816	24588	24.6	6325.53
	9654	27062	24.7	5914.93
	10022	19064	24.75	5719.74
Pool 3	9688	10	25.2	4228.76	3126.48	6.44342
	9743	26180	25.3	3954.27
	9706	26200	25.37	3772.79
	9572	23008	25.5	3457.57
	9556	19320	25.6	3233.14
	9930	22168	25.7	3023.27
	9546	31202	25.8	2827.02
	9791	25290	25.9	2643.52
	9873	22540	26	2471.92
	10079	17090	26.6	1652.54
Pool 4	9646	21914	27	1263.46	744.712	1.53479
	9916	24060	27.1	1181.45
	10000	33040	27.2	1104.76
	9869	32628	27.7	789.826
	9748	27580	27.9	690.616
	9799	48366	28.1	603.868
	9637	28296	28.3	528.016
	9808	21994	28.38	500.414
	9984	21776	28.6	431.723
	10163	21628	28.9	352.991
Pool 5	9785	14536	29.1	308.652	200.133	0.412457
	9667	26650	29.3	269.882
	9625	41496	29.4	252.364
	9844	20874	29.5	235.983
	9805	17012	29.7	206.341
	9545	21132	29.88	182.861
	9919	16294	29.9	180.423
	9943	28724	30.24	143.612
	9838	31320	30.4	128.99
	9780	15590	30.9	92.2185
Pool 6	9975	15646	31.1	80.635	53.7356	0.110745
	9579	43562	31.2	75.4009
	9924	77134	31.2	75.4009
	9978	45720	31.4	65.9298
	9859	39282	31.5	61.6502
	9866	20726	31.6	57.6484
	10104	12076	32.17	39.3231
	10102	23796	32.5	31.511
	9950	33214	32.8	25.7644
	9994	59590	32.9	24.092
Pool 7	9610	36506	33.2	19.6984	11.6308	0.0239702
	9769	36810	33.31	18.2965
	9575	34058	33.5	16.106
	9973	31790	33.8	13.1688
	9794	27496	33.9	12.314
	9599	24056	34.4	8.80366
	9656	18550	34.6	7.69784
	9754	46206	34.7	7.19816
	9819	27122	34.8	6.73092
	9903	39458	34.9	6.294
Pool 8	9897	19878	35	5.88545	3.35543	0.00691527
	9683	39094	35.2	5.14618
	9672	41666	35.5	4.20769
	9596	39300	35.7	3.67916
	9779	28622	35.84	3.34921
	9855	43776	35.9	3.21702
	9944	34106	36.2	2.63034
	9788	24018	36.5	2.15065
	9621	19918	36.9	1.6443
	9884	19534	36.9	1.6443
Pool 9	10121	48462	37	1.53757	1.0053	0.00207183
	9913	59924	37.1	1.43776
	10100	58094	37.2	1.34443
	10040	54606	37.3	1.25716
	9633	44674	37.5	1.09925
	10158	27786	37.7	0.961176
	9817	43240	37.8	0.898785
	10122	63992	38.5	0.561856
	9560	36862	38.6	0.525385
	9910	11940	38.9	0.429572
Pool 10	10133	225780	39.5	0.287179	0.208039	0.000428751
	10039	149400	39.69	0.252797
	9999	261448	39.83	0.230126
	9725	215120	39.92	0.216637
	9568	133724	40	0.205313
	9810	263408	40.1	0.191985
	10222	521036	40.1	0.191985
	9569	221296	40.2	0.179523
	10147	10022	40.3	0.16787
	9567	113176	40.4	0.156974
					48522.1	100
